# Supplementary material for: Discovery of Macrocyclic Peptide Inhibitors Targeting MYC Oncoprotein via mRNA Display
Source: Pharmaceuticals (Basel). 2026 Jun 22;19(6):967. doi: 10.3390/ph19060967 (PMC13304548; doi:10.3390/ph19060967)
Supplement: Supplementary file 1 [file pharmaceuticals-19-00967-s001.zip]

Archive with 1 entries (1 files):
- pharmaceuticals-4242148-supplementary.pdf
